# Supplementary material for: Water Activity Effect on Microbial Behavior During Hyperbaric Storage at Room Temperature of Watermelon Juice as a Case Study
Source: Foods. 2026 Feb 17;15(4):741. doi: 10.3390/foods15040741 (PMC12939255; doi:10.3390/foods15040741)
Supplement: Supplementary file 1 [file foods-15-00741-s001.zip]

Archive with 1 entries (1 files):
- foods-4121507-supplementary.pdf
